# Supplementary material for: The longitudinal relations between mental state talk and theory of mind
Source: BMC Psychol. 2024 Apr 6;12:191. doi: 10.1186/s40359-024-01692-y (PMC10998333; doi:10.1186/s40359-024-01692-y)
Supplement: Supplementary file 3 — Supplementary Material 3. [file 40359_2024_1692_MOESM3_ESM.txt]

	Ment_W2	Ment_W3	Ment_W4	DCCSW1	Lang_W1_100	AvgEd	NrSib	AC_W1	AE_W1	AD_W1	AC_W2	AE_W2	AD_W2	PC_W1	PE_W1	PD_W1	PC_W2	PE_W2	PD_W2	VC_W1	VE_W1	VD_W1	VC_W2	VE_W2	VD_W2
1	1	1	3	1	2.64	4	0	17	11	7	43	7	2	2.86677908937605	1.85497470489039	1.18043844856661	5.23114355231144	0.851581508515815	0.24330900243309	2	4	2	5	2	1
2	2	1	NA	NA	1.88	3.5	0	19	2	9	41	3	3	2.76564774381368	0.291120815138282	1.31004366812227	4.63800904977376	0.339366515837104	0.339366515837104	4	1	1	4	2	1
3	2	2	NA	1	0.12	6.5	1	4	3	1	3	5	0	1.40845070422535	1.05633802816901	0.352112676056338	1.14068441064639	1.90114068441065	0	2	2	1	1	2	0
4	2	2	NA	NA	2.01	6.5	1	16	5	1	37	9	1	3.50109409190372	1.09409190371991	0.218818380743982	5.44918998527246	1.32547864506627	0.147275405007364	2	2	1	4	2	1
5	2	3	3	NA	0.72	6	1	4	4	1	23	13	3	2.05128205128205	2.05128205128205	0.512820512820513	3.32369942196532	1.87861271676301	0.433526011560694	3	3	1	4	3	1
6	2	3	4	NA	1.97	1.5	1	20	9	3	8	4	0	1.89753320683112	0.853889943074004	0.284629981024668	1.3745704467354	0.687285223367698	0	3	3	1	4	3	0
7	3	2	NA	1	1.38	6	1	16	5	6	21	13	3	2.53968253968254	0.793650793650794	0.952380952380952	3.18181818181818	1.96969696969697	0.454545454545455	5	2	2	3	3	1
8	2	3	4	0	2.97	4	0	5	2	5	2	3	2	1.17096018735363	0.468384074941452	1.17096018735363	0.440528634361234	0.66079295154185	0.440528634361234	1	2	1	2	2	2
9	2	3	4	1	3.17	5.5	1	36	18	5	28	7	6	3.70751802265705	1.85375901132853	0.514933058702369	4.16666666666667	1.04166666666667	0.892857142857143	4	3	1	3	3	1
10	2	4	3	0	1.02	6	0	40	1	6	38	5	2	5.46448087431694	0.136612021857924	0.819672131147541	5.02645502645503	0.661375661375661	0.264550264550265	4	1	1	5	2	2
11	2	2	NA	0	1.65	6	0	15	12	2	4	10	0	1.36986301369863	1.0958904109589	0.182648401826484	0.66334991708126	1.65837479270315	0	4	3	2	2	5	0
12	3	3	4	0	0.27	7	2	14	1	5	27	6	4	1.94444444444444	0.138888888888889	0.694444444444444	4.54545454545455	1.01010101010101	0.673400673400673	4	1	1	4	4	1
13	2	2	NA	1	1.02	5	1	4	2	2	1	2	3	0.477326968973747	0.238663484486874	0.238663484486874	0.257731958762887	0.515463917525773	0.77319587628866	2	2	1	1	2	2
14	2	3	4	NA	3.27	6	1	30	8	6	6	7	0	4.29799426934097	1.14613180515759	0.859598853868195	1.65745856353591	1.93370165745856	0	6	4	2	3	5	0
15	2	3	4	1	1.79	6	1	8	15	2	41	17	5	1.00250626566416	1.8796992481203	0.25062656641604	4.37100213219616	1.81236673773987	0.533049040511727	2	5	1	5	5	2
16	2	3	NA	1	1.64	4.5	1	6	7	1	18	5	5	0.930232558139535	1.08527131782946	0.155038759689922	3.3457249070632	0.929368029739777	0.929368029739777	5	4	1	5	3	2
17	2	2	NA	0	2.9	6.5	1	16	21	0	49	14	13	1.61453077699294	2.11907164480323	0	3.89197776012708	1.1119936457506	1.03256552819698	2	4	0	4	5	2
18	1	3	NA	0	3.17	5	0	29	0	0	33	1	11	4.05594405594406	0	0	4.30809399477807	0.130548302872063	1.43603133159269	3	0	0	4	1	4
19	2	2	NA	0	0.58	4	2	3	0	10	11	0	3	0.619834710743802	0	2.06611570247934	2.65060240963855	0	0.72289156626506	2	0	2	4	0	3
20	2	1	2	0	1.56	5	0	16	3	1	9	1	3	4.12371134020619	0.77319587628866	0.257731958762887	1.77514792899408	0.19723865877712	0.591715976331361	6	2	1	3	1	1
21	3	3	4	1	3.36	6.5	0	8	6	3	17	3	4	1.40350877192982	1.05263157894737	0.526315789473684	2.81456953642384	0.496688741721854	0.662251655629139	1	3	2	5	3	2
22	3	3	3	1	3	5	0	12	16	2	18	4	4	1.95758564437194	2.61011419249592	0.32626427406199	2.99500831946755	0.665557404326123	0.665557404326123	4	2	1	4	2	1
23	2	3	NA	1	2.02	4	1	4	6	2	19	4	3	0.65252854812398	0.978792822185971	0.32626427406199	4.0169133192389	0.845665961945032	0.634249471458774	1	2	2	4	1	2
24	2	3	3	NA	0.58	4.5	1	10	3	2	22	3	1	0.795544948289578	0.238663484486874	0.159108989657916	2.67314702308627	0.364520048602673	0.121506682867558	5	2	1	6	1	1
25	2	3	2	1	3	6	1	0	0	1	30	2	8	0	0	0.769230769230769	4.85436893203883	0.323624595469256	1.29449838187702	0	0	1	3	2	1
26	2	4	NA	1	2.34	3	0	9	2	7	25	18	1	1.59574468085106	0.354609929078014	1.24113475177305	3.24254215304799	2.33463035019455	0.12970168612192	1	2	1	4	7	1
27	1	3	3	0	0.36	5	1	24	2	6	12	6	2	4.02684563758389	0.335570469798658	1.00671140939597	3.05343511450382	1.52671755725191	0.508905852417303	4	2	2	5	1	1
28	2	2	NA	1	3.06	5	2	19	19	10	12	12	7	1.85365853658537	1.85365853658537	0.975609756097561	2.34375	2.34375	1.3671875	5	7	2	2	5	1
29	2	2	NA	1	2.32	5	1	14	6	5	12	7	3	2.17054263565891	0.930232558139535	0.775193798449612	1.70940170940171	0.997150997150997	0.427350427350427	5	2	2	1	3	1
30	2	3	NA	1	2.48	6	1	3	3	1	9	6	6	0.566037735849057	0.566037735849057	0.188679245283019	1.70132325141777	1.13421550094518	1.13421550094518	2	2	1	3	2	1
31	2	3	3	0	0.64	5.5	1	7	5	1	5	0	12	1.28676470588235	0.919117647058824	0.183823529411765	0.884955752212389	0	2.12389380530973	3	2	1	2	0	2
32	3	3	4	1	1.84	6.5	1	4	6	3	15	3	3	1.0498687664042	1.5748031496063	0.78740157480315	2.91828793774319	0.583657587548638	0.583657587548638	3	3	2	2	3	3
33	2	2	NA	1	2.91	5	1	10	0	2	0	0	0	1.17370892018779	0	0.234741784037559	0	0	0	6	0	1	0	0	0
34	2	2	NA	1	2.27	6.5	1	14	2	5	21	5	10	1.45985401459854	0.208550573514077	0.521376433785193	2.85714285714286	0.680272108843537	1.36054421768707	2	2	2	3	3	3
35	2	3	NA	0	2.28	5.5	0	5	0	1	15	7	5	0.959692898272553	0	0.191938579654511	2.04918032786885	0.956284153005465	0.683060109289617	5	0	1	4	3	2
36	2	2	NA	1	1.91	5	1	19	5	5	9	2	0	3.52504638218924	0.927643784786642	0.927643784786642	2.56410256410256	0.56980056980057	0	4	3	2	2	1	0
37	2	4	NA	1	2.8	6.5	0	17	0	2	37	9	6	2.26969292389853	0	0.267022696929239	4.17136414881623	1.01465614430665	0.676437429537768	3	0	1	5	2	4
38	2	4	4	0	2.78	6.5	1	82	15	12	42	7	4	7.30837789661319	1.33689839572193	1.06951871657754	7.04697986577181	1.1744966442953	0.671140939597315	8	5	1	5	5	1
39	2	3	NA	1	2.96	4.5	0	17	8	7	40	8	1	1.98135198135198	0.932400932400932	0.815850815850816	3.53982300884956	0.707964601769911	0.0884955752212389	3	3	1	6	5	1
40	2	3	NA	1	3.03	3	1	6	0	1	4	1	0	0.841514726507714	0	0.140252454417952	0.898876404494382	0.224719101123596	0	1	0	1	3	1	0
41	1	2	3	1	NA	5.5	1	7	7	0	21	7	0	1.12540192926045	1.12540192926045	0	2.85714285714286	0.952380952380952	0	3	4	0	4	4	0
42	3	3	3	1	2.89	4.5	1	5	1	3	9	2	3	1.19047619047619	0.238095238095238	0.714285714285714	2.32558139534884	0.516795865633075	0.775193798449612	1	1	1	3	2	2
43	1	2	NA	0	2.82	4	1	12	5	3	30	5	3	1.55642023346304	0.648508430609598	0.389105058365759	4.34782608695652	0.72463768115942	0.434782608695652	3	3	2	2	3	2
44	1	3	NA	1	1.53	4.5	1	6	2	2	26	7	2	1.12994350282486	0.376647834274953	0.376647834274953	3.59612724757953	0.968188105117566	0.276625172890733	3	1	1	6	4	2
45	2	4	4	1	3	6.5	0	10	2	2	14	15	2	1.72413793103448	0.344827586206897	0.344827586206897	2.06794682422452	2.21565731166913	0.295420974889217	5	1	1	2	6	2
46	2	2	4	1	2.74	6	0	9	2	0	1	0	3	2.88461538461538	0.641025641025641	0	1.0752688172043	0	3.2258064516129	4	2	0	1	0	1
47	2	4	NA	1	2.74	6	1	13	1	2	16	4	7	1.41150922909881	0.1085776330076	0.217155266015201	3.08880308880309	0.772200772200772	1.35135135135135	3	1	2	2	3	2
48	1	3	NA	0	1.97	5	1	25	4	12	21	8	7	3.03398058252427	0.485436893203883	1.45631067961165	2.23166843783209	0.850159404888417	0.743889479277364	3	2	1	3	3	1
49	1	2	2	NA	1.05	4.5	0	22	9	7	7	5	1	2.05992509363296	0.842696629213483	0.655430711610487	1.63170163170163	1.16550116550117	0.233100233100233	6	4	1	1	3	1
50	2	3	3	1	3.04	6.5	2	7	8	2	4	6	1	1.75	2	0.5	1.69491525423729	2.54237288135593	0.423728813559322	1	4	2	2	1	1
51	2	2	NA	NA	NA	5.5	0	9	0	12	9	7	4	0.815217391304348	0	1.08695652173913	1.61870503597122	1.2589928057554	0.719424460431655	3	0	1	2	4	1
52	2	2	NA	1	1.56	5	1	2	0	0	6	0	4	0.65359477124183	0	0	1.92926045016077	0	1.28617363344051	2	0	0	2	0	2
53	2	2	NA	0	2.3	6	1	20	2	1	15	4	0	2.9585798816568	0.29585798816568	0.14792899408284	2.09497206703911	0.558659217877095	0	4	1	1	3	3	0
54	2	4	4	1	NA	6	1	28	5	2	41	10	1	2.81973816717019	0.503524672708963	0.201409869083585	4.23991726990693	1.03412616339193	0.103412616339193	2	4	1	5	5	1
55	2	3	3	1	1.97	5.5	0	2	1	1	9	6	2	0.754716981132076	0.377358490566038	0.377358490566038	3.76569037656904	2.51046025104602	0.836820083682008	1	1	1	2	4	2
56	2	3	3	1	2.09	6	1	15	0	0	40	7	6	4.21348314606742	0	0	5.36912751677852	0.939597315436242	0.805369127516779	3	0	0	4	4	2
57	2	3	3	1	2.15	5	1	18	7	10	18	9	3	1.91693290734824	0.745473908413206	1.06496272630458	4.04494382022472	2.02247191011236	0.674157303370786	4	2	2	5	2	1
58	2	3	4	0	2.36	5	1	3	1	2	16	3	6	0.864553314121038	0.288184438040346	0.576368876080692	2.8673835125448	0.537634408602151	1.0752688172043	1	1	1	3	2	2
59	3	3	NA	1	2.03	6	3	0	1	1	2	3	0	0	0.515463917525773	0.515463917525773	0.881057268722467	1.3215859030837	0	0	1	1	1	2	0
60	1	4	NA	NA	2.96	4.5	0	35	19	5	32	5	3	4.80109739368999	2.60631001371742	0.685871056241427	5.05529225908373	0.789889415481832	0.4739336492891	3	5	1	4	3	2
61	2	3	4	1	2.64	6.5	0	6	7	7	27	17	3	1.46341463414634	1.70731707317073	1.70731707317073	3.2967032967033	2.07570207570208	0.366300366300366	2	4	2	4	6	1
62	0	2	4	1	0.74	5.5	0	17	4	4	22	12	1	3.50515463917526	0.824742268041237	0.824742268041237	3.11614730878187	1.69971671388102	0.141643059490085	3	3	2	2	6	1
63	3	4	4	NA	2.47	6	0	21	8	0	23	14	3	3.15789473684211	1.20300751879699	0	3.49013657056146	2.12443095599393	0.455235204855842	3	3	0	5	4	2
64	1	2	NA	1	2.17	6.5	0	10	0	4	22	0	13	3.21543408360129	0	1.28617363344051	2.75689223057644	0	1.62907268170426	2	0	2	5	0	2
65	1	2	2	0	0.77	7	1	2	0	0	2	0	2	0.333889816360601	0	0	0.634920634920635	0	0.634920634920635	2	0	0	2	0	1
66	2	2	NA	1	0.96	6	0	12	8	6	5	4	1	1.5748031496063	1.0498687664042	0.78740157480315	1.01419878296146	0.811359026369168	0.202839756592292	5	2	1	3	3	1
67	2	3	NA	NA	2.99	6	1	18	2	10	37	12	7	2.97029702970297	0.33003300330033	1.65016501650165	4.15263748597082	1.34680134680135	0.785634118967452	5	2	1	7	5	2
68	2	3	NA	NA	1.22	6	1	27	21	7	27	4	9	4.16666666666667	3.24074074074074	1.08024691358025	6.09480812641084	0.90293453724605	2.03160270880361	4	4	1	4	3	2
69	3	4	NA	1	2.81	5	0	17	5	6	20	3	2	2.92598967297762	0.860585197934595	1.03270223752151	5.12820512820513	0.769230769230769	0.512820512820513	4	1	1	4	3	2
70	2	3	NA	1	2.83	6	1	3	0	3	3	4	4	0.840336134453782	0	0.840336134453782	0.87463556851312	1.16618075801749	1.16618075801749	2	0	1	2	2	2
71	3	4	NA	NA	3.04	6.5	1	2	5	5	24	6	6	0.604229607250755	1.51057401812689	1.51057401812689	2.28353948620362	0.570884871550904	0.570884871550904	1	3	1	5	3	2
72	2	2	NA	0	1.4	6	1	11	3	6	23	3	0	2.33545647558386	0.636942675159236	1.27388535031847	4.93562231759657	0.643776824034335	0	3	2	2	5	2	0
73	2	2	NA	0	3.89	6.5	0	5	0	2	11	7	6	0.813008130081301	0	0.32520325203252	1.22086570477248	0.776914539400666	0.665926748057714	3	0	1	5	5	1
74	1	3	NA	1	1.67	5	1	7	2	0	6	0	0	1.79948586118252	0.51413881748072	0	1.88679245283019	0	0	3	1	0	2	0	0
75	2	4	NA	1	3.77	6.5	0	13	3	4	13	2	0	1.80806675938804	0.417246175243394	0.556328233657858	1.17860380779692	0.181323662737987	0	4	3	2	5	2	0
76	2	4	NA	1	2.81	5	0	2	4	1	11	4	1	0.497512437810945	0.995024875621891	0.248756218905473	2.47191011235955	0.898876404494382	0.224719101123596	2	3	1	3	3	1
77	3	3	NA	0	NA	6.5	0	28	5	10	17	8	0	2.64650283553875	0.472589792060492	0.945179584120983	3.07414104882459	1.44665461121157	0	7	3	3	4	4	0
78	3	3	NA	1	2.12	6.5	0	2	1	2	16	7	2	0.496277915632754	0.248138957816377	0.496277915632754	1.47058823529412	0.643382352941176	0.183823529411765	1	1	1	6	4	1
79	3	4	NA	NA	1.56	7	1	3	0	0	8	0	1	0.775193798449612	0	0	4.04040404040404	0	0.505050505050505	1	0	0	2	0	1
80	1	2	NA	0	2.39	6.5	2	24	14	7	18	8	6	2.64026402640264	1.54015401540154	0.77007700770077	2.65095729013255	1.17820324005891	0.883652430044183	3	4	2	4	3	4
