# Supplementary material for: The longitudinal relations between mental state talk and theory of mind
Source: BMC Psychol. 2024 Apr 6;12:191. doi: 10.1186/s40359-024-01692-y (PMC10998333; doi:10.1186/s40359-024-01692-y)
Supplement: Supplementary file 5 — Supplementary Material 5. [file 40359_2024_1692_MOESM5_ESM.txt]

# Additional File 5, for BMC Psychology
# All analyses in the manuscript (except the Guttman scalogram analyses) are 
# performed below.

# By Isac Sehlstedt, PhD student,  
# Psychology department, University of Gothenburg.

#-------------------------------- LOAD LIBRARIES ------------------------------#

library(lavaan) # running sem analyses
library(semPlot) #plottiong sem models
library(psych)
library(outliers)
library(knitr)
library(dplyr)
library(MVN)

# Get system time (for file-naming)
st=format(Sys.time(), "%Y-%m-%d_%H.%M")

#---------------------------------- LOAD DATA ---------------------------------#


# Load data with outliers to remove them in script with code below.
theData = read.table("/Users/xsehis/Dropbox/Additional File 3.txt", 
                     header=T, sep=",")
head(theData)


#------------------------ IDENTIFY AND REMOVE OUTLIERS ------------------------#


# Make copies of data to be able to check outlier removal
data1 = theData
data2 = data1


# Initiate variables for outlier removal
pval_list = matrix(NA, ncol(data1),2)
AllVariableNames = colnames(data1)
outlier_row = 1
partIndex = 1
preOutlierMissing =colSums(is.na(data1))


# Create a matrix that can handle the list of participants that have outliers, 
# for each variable.
identifiedOutliers = matrix(NA, ncol(data1)*20,ncol(data1)*5)
identifiedParticipants = rep(NA,nrow(data1)*20)

# Set lower number variation level for outlier removal (i.e. at least 7 different 
# variables left after removal)
lowerVar = 7

# A for loop investigating outliers for all variables
for(i in 2:ncol(data1)) { # Skip the participant nr row
  tempcol = i # The code would not work when using "i" directly. 
  if(preOutlierMissing[tempcol] < nrow(data1)){ #This line is true if there is 1 
    # data point in the column
    
    # I could not find a way to use the original dataset 
    # (or variable names as keys), I therefore create a copy of 
    # the relevant column. 
    tempvar = data1[ , i] 
    
    # Analyze if the highest value is an outlier
    testt <- grubbs.test(tempvar, opposite = TRUE)
    # Analyze if the lower value is an outlier
    testf <- grubbs.test(tempvar, opposite = FALSE)
    
    # Make a list of the p values from the tests
    pval_list[tempcol, ] = c(testt$p.value,  testf$p.value)
    
    # Find values that are outliers (used to find participants)
    out <- boxplot.stats(tempvar)$out
    nr_out = (length(out)+1)
    
    # Testing to see that there is still variation in variables after removal of outliers
    uniqueOut = unique(out)
    uniqueValues = unique(tempvar)
    
    # variable to stop data from ending up with no variance
    countRetainedVariance = setdiff(uniqueValues,uniqueOut) 
    
    # Find participants with extreme values, print variable name and participant number
    participant_row = which(tempvar %in% out) # Using %in% to get all indicies
    tempList = data1[participant_row,1]
    currSize = length(tempList)  +1
    
    # If there are outliers and the amount of different values 
    # after outlier removal will be more than 2...
    if (length(countRetainedVariance)<lowerVar){
      print(AllVariableNames[i])
      print(paste("Not ", lowerVar, 
                  " different values left if outliers are removed", sep = ""))
      identifiedOutliers[outlier_row,1:3] = c(-9999, length(countRetainedVariance), 
                                              AllVariableNames[tempcol])
      if (nr_out<2){
        identifiedOutliers[outlier_row,4] = "No outliers"
      }
      if (nr_out >=2){
        identifiedOutliers[outlier_row,4:(nr_out+2)] = out
      }
      # Increasing index for correct printing purposes.
      outlier_row = outlier_row +1
    }
    
    if(currSize>1 & length(countRetainedVariance)>=lowerVar 
       | AllVariableNames[tempcol] == "AE_W3" ){
      print("checking outliers in...")
      print(AllVariableNames[i])
      # ...find their participant nr (found in the first column)... 
      identifiedOutliers[outlier_row,1] = AllVariableNames[tempcol]
      identifiedOutliers[outlier_row,2:currSize] = tempList
      
      # Print participant list
      secInd = partIndex+length(participant_row) - 1
      identifiedParticipants[partIndex:secInd] = participant_row
      # ... and fit the outlier values to the same list.  
      identifiedOutliers[outlier_row+1,1] = "Outlier_Values"
      identifiedOutliers[outlier_row+1,2:nr_out] = out
      
      # Correcting data by removing all outliers using a for-loop
      cleanedCol = tempvar
      
      
      for(indx in 1:length(cleanedCol)) {
        # Find all outliers in current column
        currComp = which(cleanedCol[indx] %in% out)
        if(length(currComp)>0){
          # Can make the "out" variable only contain unique values
          if (currComp == 1){ 
            print("removed outlier")
            cleanedCol[indx] = NA # Remove outliers individually
          }
        }
      }
      
      data1[ , i] = cleanedCol #add cleaned column to data
      
      # Increasing index for correct printing purposes.
      outlier_row = outlier_row +2
      partIndex = secInd +1
      
    }
  }
}


# Use clean data for further analyses
theData = data1 # Analyze without outliers
descriptiveDataWithoutOutliers = psych::describe(data1)
uniqueIdentifiedParticipants = unique(na.omit(identifiedParticipants))

# Print data, descriptive data and outlier analysis to separate files. 
write.csv(theData, file=paste("Additional file 3",st ,sep = ""))
write.csv(descriptiveDataWithoutOutliers,
          file=paste("descriptive data ToMMent LowerVar",lowerVar,st, ".txt"))
write.csv(identifiedOutliers, 
          file=paste("All outliers TomMent - ", st ,sep = ""))
write.csv(uniqueIdentifiedParticipants, 
          file=paste("All outliers TomMent - only participants- ", st ,sep = ""))


#---------------------------- MULTIVARIATE NORMALITY --------------------------#

# Test multivariate normality
mvn(theData,mvnTest= "royston")
mvn(theData,mvnTest= "hz")


# --------------------------- CORRELATION MATRICIES ---------------------------#

corrDataVoc = as.matrix(theData[c(
  "Ment_W2", "Ment_W3","Ment_W4",
  "DCCSW1", "Lang_W1_100", "AvgEd", "NrSib",
  "VC_W1" , "VE_W1" , "VD_W1" , "VC_W2" , "VE_W2" , "VD_W2")])

corrDataProp = as.matrix(theData[c(
  "Ment_W2", "Ment_W3","Ment_W4",
  "DCCSW1", "Lang_W1_100", "AvgEd", "NrSib",
  "PC_W1" , "PE_W1" , "PD_W1" , "PC_W2" , "PE_W2" , "PD_W2")])

corrDataAbs = as.matrix(theData[c(
  "Ment_W2", "Ment_W3","Ment_W4",
  "DCCSW1", "Lang_W1_100", "AvgEd", "NrSib",
  "AC_W1" , "AE_W1" , "AD_W1" , "AC_W2" , "AE_W2" , "AD_W2" )])

# Print Spearman correlation matricies to separate files
spearmanCorA = cor.matrix(corrDataAbs , method = "spearman", sig = TRUE, 
            digits = 2, p.digits = 4, write = "spearmancorAbsSibWithOut.mat")
spearmanCorP = cor.matrix(corrDataProp , method = "spearman", sig = TRUE, 
            digits = 2, p.digits = 4, write = "spearmancorPropSibWithOut.mat")
spearmanCorV = cor.matrix(corrDataVoc , method = "spearman", sig = TRUE, 
            digits = 2, p.digits = 4, write = "spearmancorVocSibWithOut.mat")


# ---------------------------- COVARIANCE MATRICIES ---------------------------#


dataAbs = data1[c(
  "Ment_W2", "Ment_W3","Ment_W4",
  "DCCSW1", "Lang_W1_100", "AvgEd","NrSib",
  "AC_W1" , "AE_W1" , "AD_W1" , "AC_W2" , "AE_W2" , "AD_W2" )]

dataProp= data1[c(
  "Ment_W2", "Ment_W3","Ment_W4",
  "DCCSW1", "Lang_W1_100", "AvgEd","NrSib",
  "PC_W1" , "PE_W1" , "PD_W1" , "PC_W2" , "PE_W2" , "PD_W2")]

dataDist = data1[c(
  "Ment_W2", "Ment_W3","Ment_W4",
  "DCCSW1", "Lang_W1_100", "AvgEd","NrSib",
  "VC_W1" , "VE_W1" , "VD_W1" , "VC_W2" , "VE_W2" , "VD_W2")]

covmatAbs = cov(dataAbs, use='pairwise')
write.csv(covmatAbs, file=paste("covariance matrix Abs ToMMent ",st,".txt"))
covmatProp = cov(dataProp, use='pairwise')
write.csv(covmatProp, file=paste("covariance matrix Prop ToMMent ",st,".txt"))
covmatDist = cov(dataDist, use='pairwise')
write.csv(covmatDist, file=paste("covariance matrix Voc ToMMent ",st,".txt"))

# ------------- FIND BASE MODEL (STARTING WITH INTERCEPT-ONLY) ---------------#
# All but one of these models are not reported in full in the manuscript, 
# but all are mentioned. 

ModelMean = '
# Latent intercept
i =~ 1*Ment_W2 + 1*Ment_W3 + 1*Ment_W4

# turning off intercept variance
i ~~ 0*i

# Set residuals to be the same
Ment_W2 ~~r*Ment_W2
Ment_W3 ~~r*Ment_W3
Ment_W4 ~~r*Ment_W4
'

IO = growth(ModelMean,data=theData,missing='fiml.x', estimator = "MLR", 
            meanstructure=TRUE, fixed.x=FALSE)

ModelInt = '
# Latent intercept
i =~ 1*Ment_W2 + 1*Ment_W3 + 1*Ment_W4

# Set residuals to be the same
Ment_W2 ~~r*Ment_W2
Ment_W3 ~~r*Ment_W3
Ment_W4 ~~r*Ment_W4
'

RI = growth(ModelInt,data=theData,missing='fiml.x', estimator = "MLR", 
            meanstructure=TRUE, fixed.x=FALSE)


ModelSlope = '
# Latent intercept
i =~ 1*Ment_W2 + 1*Ment_W3 + 1*Ment_W4

# Slope 
s =~ -1*Ment_W2 + 0*Ment_W3 + 1*Ment_W4
s~0*i # no average slope, set the average slope to 0.
s~~0*i # The slope and the intercept should  be uncorrelated

# Set residuals to be the same
Ment_W2 ~~r*Ment_W2
Ment_W3 ~~r*Ment_W3
Ment_W4 ~~r*Ment_W4
'

S = growth(ModelSlope,data=theData,missing='fiml.x', estimator = "MLR",
           fixed.x=FALSE)

ModelAvgSlope = '
# Latent intercept
i =~ 1*Ment_W2 + 1*Ment_W3 + 1*Ment_W4

# Slope 
s =~ -1*Ment_W2 + 0*Ment_W3 + 1*Ment_W4
s~~0*s # Turned off Slope variance (i.e., only estimate average slope)
s~~0*i # The slope and the intercept should  be uncorrelated

# Set residuals to be the same
Ment_W2 ~~r*Ment_W2
Ment_W3 ~~r*Ment_W3
Ment_W4 ~~r*Ment_W4
'

AS = growth(ModelAvgSlope,data=theData,missing='fiml.x', estimator = "MLR",
            fixed.x=FALSE)


ModelRanSlopeEx = '
# Latent intercept
i =~ 1*Ment_W2 + 1*Ment_W3 + 1*Ment_W4

# Slope 
s =~ -1*Ment_W2 + 0*Ment_W3 + 1*Ment_W4

# Set residuals to be the same
Ment_W2 ~~r*Ment_W2
Ment_W3 ~~r*Ment_W3
Ment_W4 ~~r*Ment_W4
'

RS = growth(ModelRanSlopeEx,data=theData,missing='fiml.x', estimator = "MLR",
            fixed.x=FALSE)


ModelUnCon = '
# Latent intercept
i =~ 1*Ment_W2 + 1*Ment_W3 + 1*Ment_W4

# Slope 
s =~ -1*Ment_W2 + 0*Ment_W3 + 1*Ment_W4
'

UC = growth(ModelUnCon,data=theData,missing='fiml.x', estimator = "MLR",
            fixed.x=FALSE)
summary(UC, fit.measures = TRUE,rsquare=TRUE, standardize=TRUE)


#----------------------------- MODEL COMPARISON -------------------------------#

anova(IO,RI, S, AS, RS, UC)

#------------------------------- PATH DIAGRAMS --------------------------------#


semPaths(IO,
         whatLabels = "par",
         edge.label.cex = 1,
         layout = "tree")

semPaths(RI,
         whatLabels = "par",
         edge.label.cex = 1,
         layout = "tree")

semPaths(S,
         whatLabels = "par",
         edge.label.cex = 1,
         layout = "tree")


semPaths(AS,
         whatLabels = "std",
         edge.label.cex = 1,
         layout = "tree")

semPaths(RS,
         whatLabels = "par",
         edge.label.cex = 1,
         layout = "tree")

semPaths(UC,
         whatLabels = "par",
         edge.label.cex = 1,
         layout = "tree")


#---------------------------------- TABLES ------------------------------------#

# Create variable to correctly insert values into parameters table.
IO.par = parameterestimates(IO)
RI.par = parameterestimates(RI)
S.par = parameterestimates(S)
AS.par = parameterestimates(AS)
RS.par = parameterestimates(RS)
UC.par = parameterestimates(UC)


# Fit all relevant Fit-indicies into a table
fit.table = matrix(NA,nrow = 6, ncol = 11)
# All GoF measures are robust, except SRMR and RMSEA p-val. 

chosenFitMeasures = c( "chisq.scaled", "df.scaled", "pvalue.scaled", 
                       "cfi.robust", "tli.robust","srmr",
                       "rmsea.robust", "rmsea.pvalue",  
                       "rmsea.ci.lower.robust", "rmsea.ci.upper.robust")


chosenHeadlines = c("Model", "X2_R", "df_R", "Sig._R",  
                    "CFI_R", "TLI_R","SRMR",
                    "RMSEA_R","RMSEA_pval (notR)", 
                    "RMSEA_CI_LOW_R",  "RMSEA_CI_UPPER_R")


colnames(fit.table) = chosenHeadlines

fit.table[1,]  = c("Intercept only", round(fitmeasures(IO, chosenFitMeasures),3))
fit.table[2,]  = c("Random intercept", round(fitmeasures(RI, chosenFitMeasures),3))
fit.table[3,]  = c("Slope", round(fitmeasures(S, chosenFitMeasures),3))
fit.table[4,]  = c("Avg Slope", round(fitmeasures(AS, chosenFitMeasures),3))
fit.table[5,]  = c("Random Slope", round(fitmeasures(RS, chosenFitMeasures),3))
fit.table[6,]  = c("Unconstrained", round(fitmeasures(UC, chosenFitMeasures),3))

# Fit all relevant parameters into a table
par.table = matrix(NA,nrow = 6, ncol = 7)
colnames(par.table) = c("Model", "Intercept Mean", "Intercept Variance", 
                        "Residual Variance","Slope Mean", "Slope Variance", 
                        "Covariance")

par.table[1,]  = c("Intercept only", 
                   round(IO.par$est[IO.par$lhs == "i" & IO.par$op == "~1" ],3),
                   "X",
                   round(IO.par$est[IO.par$lhs == "Ment_W2" & IO.par$op == "~~" ],3),
                   "X",
                   "X",
                   "X")
par.table[2,]  = c("Random Intercept", 
                   round(RI.par$est[RI.par$lhs == "i" & RI.par$op == "~1" ],3),
                   round(RI.par$est[RI.par$lhs == "i" & RI.par$op == "~~" ],3),
                   round(RI.par$est[RI.par$lhs == "Ment_W2" & RI.par$op == "~~" ],3),
                   "X",
                   "X",
                   "X")
par.table[3,]  = c("Slope", 
                   round(S.par$est[S.par$lhs == "i" & S.par$op == "~1" ],3),
                   round(S.par$est[S.par$lhs == "i" & S.par$op == "~~" 
                                   & S.par$rhs == "i" ],3),
                   round(S.par$est[S.par$lhs == "Ment_W2" & S.par$op == "~~" ],3),
                   "X",
                   round(S.par$est[S.par$lhs == "s" & S.par$op == "~~" ],3),
                   "X")
par.table[4,]  = c("Average Slope", 
                   round(AS.par$est[AS.par$lhs == "i" & AS.par$op == "~1" ],3),
                   round(AS.par$est[AS.par$lhs == "i" & AS.par$op == "~~" 
                                    & AS.par$rhs == "i" ],3),
                   round(AS.par$est[AS.par$lhs == "Ment_W2" & AS.par$op == "~~" ],3),
                   round(AS.par$est[AS.par$lhs == "s" & AS.par$op == "~1" ],3),
                   "X",
                   "X")
par.table[5,]  = c("Random Slope", 
                   round(RS.par$est[RS.par$lhs == "i" & RS.par$op == "~1" ],3),
                   round(RS.par$est[RS.par$lhs == "i" & RS.par$op == "~~" 
                                    & RS.par$rhs == "i" ],3), 
                   round(RS.par$est[RS.par$lhs == "Ment_W2" & RS.par$op == "~~" ],3),
                   round(RS.par$est[RS.par$lhs == "s" & RS.par$op == "~1" ],3),
                   round(RS.par$est[RS.par$lhs == "s" & RS.par$op == "~~" ],3),
                   round(RS.par$est[RS.par$lhs == "i" & RS.par$op == "~~" 
                                    & RS.par$rhs == "s" ],3)) 
par.table[6,]  = c("Unconstrained", 
                   round(UC.par$est[UC.par$lhs == "i" & UC.par$op == "~1" ],3),
                   round(UC.par$est[UC.par$lhs == "i" & UC.par$op == "~~" 
                                    & UC.par$rhs == "i" ],3),
                   round(UC.par$est[UC.par$lhs == "Ment_W2" & UC.par$op == "~~" ],3),
                   round(UC.par$est[UC.par$lhs == "s" & UC.par$op == "~1" ],3),
                   round(UC.par$est[UC.par$lhs == "s" & UC.par$op == "~~" ],3),
                   round(UC.par$est[UC.par$lhs == "i" & UC.par$op == "~~" 
                                    & UC.par$rhs == "s" ],3))

kable(fit.table)
kable(par.table)


# --------------- RUN MODELS (STARTING WITH THE BASE MODEL) -------------------#
# All of the models below are included in the manuscript or additional files. 


# Initialize variables to ease printing of information.
nrOfModelsBuilt = 5
modelNames = list(rep(NA,nrOfModelsBuilt))
modelNames[1] = "first"
m = list(rep(NA,nrOfModelsBuilt))


# Base model ------------------------------------------------------------------#
ModelUnCon = '
#Latent intercept
i =~ 1*Ment_W2 + 1*Ment_W3 + 1*Ment_W4

#Slope 
s =~ -1*Ment_W2 + 0*Ment_W3 + 1*Ment_W4
'

modelNames[1] = "Only Growth"
m[1] <- growth(ModelUnCon, data=theData, estimator = "MLR", missing = "FIML.x")
#summary(m[[1]], fit.measures = TRUE, rsquare = TRUE)


# Base model with control variables -------------------------------------------#
mCtrlm <- '
i =~ 1*Ment_W2 + 1*Ment_W3 + 1*Ment_W4
s =~ -1*Ment_W2 + 0*Ment_W3 + 1*Ment_W4

# Controls
i+s ~  Lang_W1_100  +  AvgEd + NrSib + DCCSW1

'
modelNames[2] = "Growth (Ctrl)"

m[2] <- growth(mCtrlm, data=theData, estimator = "MLR", missing = "FIML.x")
#summary(m[[2]], fit.measures = TRUE, rsquare = TRUE)


# Absolute frequency model ----------------------------------------------------#
mAbsm <- '
i =~ 1*Ment_W2 + 1*Ment_W3 + 1*Ment_W4
s =~ -1*Ment_W2 + 0*Ment_W3 + 1*Ment_W4

# Controls
i+s ~  AC_W1 + AE_W1 + AD_W1 + AC_W2 + AE_W2 + AD_W2 + 
    Lang_W1_100  +  AvgEd + NrSib + DCCSW1 
'
modelNames[3] = "Growth (Ctrl + abs)"

m[3] <- growth(mAbsm, data=theData, estimator = "MLR", missing = "FIML.x")
#summary(m[[2]], fit.measures = TRUE, rsquare = TRUE)


# Proportions model -----------------------------------------------------------#
mPropm <- '
i =~ 1*Ment_W2 + 1*Ment_W3 + 1*Ment_W4
s =~ -1*Ment_W2 + 0*Ment_W3 + 1*Ment_W4

# Controls
i+s ~ PC_W1 + PE_W1 + PD_W1 + PC_W2 + PE_W2 + PD_W2 + 
      Lang_W1_100  +  AvgEd + NrSib + DCCSW1
'
modelNames[4] = "Growth (Ctrl + Prop)"

m[4] <- growth(mPropm, data=theData, estimator = "MLR", missing = "FIML.x")
#summary(m[[4]], fit.measures = TRUE, rsquare = TRUE)

# Used to check more exact values in fitmeasures for this model
# print(fitMeasures(m[[4]], output = "text"), nd = 4)


# Vocabulary size model -------------------------------------------------------#
mVocm <- '
i =~ 1*Ment_W2 + 1*Ment_W3 + 1*Ment_W4
s =~ -1*Ment_W2 + 0*Ment_W3 + 1*Ment_W4

# Controls
i+s ~  VC_W1 + VE_W1 + VD_W1 +VC_W2 + VE_W2 + VD_W2 +
        Lang_W1_100  +  AvgEd + NrSib + DCCSW1 
'

modelNames[5] = "Growth (Ctrl + Voc)"
m[5] <- growth(mVocm, data=theData, estimator = "MLR", missing = "FIML.x")
#summary(m[[5]], fit.measures = TRUE, rsquare = TRUE)


#--------------------- MAKING TABLES OF GOF MEASURES ---------------------------#

# Making table of all defined GoF measures
GoFresults.table = matrix(NA,nrow = nrOfModelsBuilt, 
                          ncol = length(chosenHeadlines))
colnames(GoFresults.table) = chosenHeadlines

i = 1
for(i in 1:nrOfModelsBuilt){
  currGoF = NA
  currGoF = fitmeasures(m[[i]], chosenFitMeasures)
  GoFresults.table[i,]  = c(modelNames[[i]][1], round(currGoF,3)) 
}

# Displaying the table
GoFresults.table

# Printing table to file. 
tFnP = paste("GOF for models", st, '.txt')
write.csv(GoFresults.table, file=tFnP)

# ----------------------- EXTRACT PARAMETER ESTIMATES -------------------------#

BaseModel = parameterestimates(m[[1]])
BaseCtrlModel = parameterestimates(m[[2]])
GrowthAbs = parameterestimates(m[[3]])
GrowthProp = parameterestimates(m[[4]])
GrowthVoc = parameterestimates(m[[5]])


tFnP = paste("Estimates Growth (base)" ,st, '.txt')
write.csv(BaseModel, file=tFnP)

tFnP = paste("Estimates Growth (base+Ctrl) " ,st, '.txt')
write.csv(BaseCtrlModel, file=tFnP)

tFnP = paste("Estimates Growth (Abs) " ,st, '.txt')
write.csv(GrowthAbs, file=tFnP)

tFnP = paste("Estimates Growth (Dist) " ,st, '.txt')
write.csv(GrowthProp, file=tFnP)

tFnP = paste("Estimates Growth (Voc) " ,st, '.txt')
write.csv(GrowthVoc, file=tFnP)
